# Supplementary material for: A Comprehensive Investigation of Lipid Profile During the Solid-State Fermentation of Rice by Monascus purpureus
Source: Foods. 2025 Feb 6;14(3):537. doi: 10.3390/foods14030537 (PMC11817215; doi:10.3390/foods14030537)
Supplement: Supplementary file 1 [file foods-14-00537-s001.zip]

Archive with 1 entries (1 files):
- foods-3440454-supplementary.pdf
